# Supplementary material for: LncRNA SPANXA2-OT1 Participates in the Occurrence and Development of EMT in Calcium Oxalate Crystal-Induced Kidney Injury by Adsorbing miR-204 and Up-Regulating Smad5
Source: Front Med (Lausanne). 2021 Sep 27;8:719980. doi: 10.3389/fmed.2021.719980 (PMC8502877; doi:10.3389/fmed.2021.719980)
Supplement: Supplementary file 2 [file Table_2.XLS]

## Sheet: Sheet1
	P-value and FDR		Fold change and Regulation		Annotations																				Group--Raw Intensity		Group--Normalized Intensity		Raw Intensity						Normalized Intensity
ProbeName	P-value	FDR	Fold Change	Regulation	type	transcript_type	lncRNA_level	seqname	GeneSymbol	source	RNAlength	chrom	strand	txStart	txEnd	Sequence	EntrezID	relationship	Associated_gene_acc	Associated_gene_name	Associated_protein_name	Associated_gene_strand	associated_gene_start	Associated_gene_end	group-COM(raw)	group-Control(raw)	group-COM(normalized)	group-Control(normalized)	[COM_1, COM](raw)	[COM_2, COM](raw)	[COM_3, COM](raw)	[Control_1, Control](raw)	[Control_2, Control](raw)	[Control_3, Control](raw)	[COM_1, COM](normalized)	[COM_2, COM](normalized)	[COM_3, COM](normalized)	[Control_1, Control](normalized)	[Control_2, Control](normalized)	[Control_3, Control](normalized)
ASHGV40022130	0.0101941	0.198433	3.03154	up	noncoding	long noncoding	Gold	NR_126414	ABCA9-AS1	RefSeq	523	chr17	+	67000854	67014464	CCTCCTCTTTAGTTGCTTTGTGCAACAAACATTAAGGTTAAGTAAACTTGCAGAATCTAT	104355297	natural antisense	ENST00000370732	ABCA9		-	66970773	67057136	27.6323	8.25359	4.67278	3.07273	17.993	30.112	34.7919	6.04421	9.02196	9.69458	4.28401	4.65477	5.07957	2.55758	3.23617	3.42445
ASHGV40023335	0.0291699	0.300753	2.90385	up	noncoding	long noncoding	Gold	NR_131768	LOC105667213	RefSeq	955	chr18	+	42111743	42133868	TAGCTGGCTACAGATACCCAATGGTTCATCCAGAAGTTTGTTCCAGCTAACAGCAGTTGT	105667213	intergenic							36.5899	10.8266	5.00175	3.46379	16.9292	47.5136	45.3268	10.8049	13.9434	7.73138	4.19896	5.34083	5.46547	3.43637	3.86868	3.0863
ASHGV40057650	0.0333268	0.308559	2.5742	up	noncoding	long noncoding	Gold	NR_037183	SPANXA2-OT1	RefSeq	1698	chrX	+	140590842	140738069	TTCATACTTGGTATTTGAAAATACGCTAGCACAGCTCTTGGAAATAAACAGTAATCTAAC	619455	intron sense-overlapping	NM_013453	SPANXA1	sperm protein associated with the nucleus, X-linked, family member A1	+	140677834	140678899	30.8015	11.7281	4.87004	3.50591	26.4962	33.2922	32.6162	7.23958	10.1772	17.7676	4.82938	4.79808	4.98265	2.82679	3.40487	4.28607
ASHGV40010789	0.000583373	0.0895354	2.24457	up	noncoding	long noncoding	Reliable	ENST00000536330	RP11-955H22.1	GENCODE	724	chr12	-	127759011	127768828	TGGCTCTTCGAAGAGTAGCAGCTGATGAACATTACTCCGGCAAACAATTTTCTCTGCTAG		intergenic							829.898	367.877	9.68996	8.52352	799.592	872.919	817.184	412.659	388.242	302.73	9.6367	9.73552	9.69765	8.65993	8.61396	8.29666
ASHGV40001891	0.0379445	0.322918	2.12811	up	noncoding	long noncoding	Gold	ENST00000532735	RP11-748C4.1	GENCODE	522	chr11	+	10170738	10186656	GTTGCCAAAGATAGTCATCCAAAACCTTGGAACAACTCTGAAGGTCCCTCATATGGATTC		intronic antisense	NM_030962	SBF2	SET binding factor 2	-	9800213	10315754	40.6664	17.9746	5.26195	4.17237	30.4414	47.8651	43.6926	11.575	18.6935	23.6555	5.01896	5.35339	5.41348	3.541	4.29279	4.68333
ASHGV40000817	0.00113302	0.0972076	2.0381	up	noncoding	long noncoding	Gold	ENST00000435984	AC104135.3	GENCODE	565	chr2	+	75145274	75159921	AGGCAGAATGGAAATAAAACTTTAACCAAAAGAGCATGGGCAGATATTTCCCGGATCTGA		intergenic							49.7638	22.3359	5.57046	4.54323	45.7012	58.5194	45.0708	25.4702	23.1411	18.3964	5.59078	5.66264	5.45797	4.69373	4.60145	4.33452
ASHGV40000444	0.00108215	0.0941403	2.02589	up	noncoding	long noncoding	Gold	NR_125792	LINC01291	RefSeq	494	chr2	+	75136257	75165545	TGACTGCACCACCCAGTAAAAAGACATCCCTTAACTATGGCAAAACAACAACAACAACGA	102724515	intergenic							116.337	54.3297	6.82667	5.80811	123.018	118.247	107.745	59.5925	57.4242	45.9725	6.98227	6.76705	6.7307	5.91274	5.88638	5.62522
ASHGV40041630	0.0108925	0.202847	2.02285	up	noncoding	long noncoding	Gold	ENST00000506429	CTD-2130F23.1	GENCODE	487	chr5	+	37953503	37967066	GAGGTTTTTGCACTGGGGACTGAAAAAGTTATCAGTGTTAATAAAAAGAAGTTTTCCTGA		intergenic							33.3298	14.818	4.96352	3.94713	23.7575	39.5376	36.6942	12.5749	14.4634	17.4158	4.67423	5.0588	5.15754	3.66284	3.92257	4.256
ASHGV40015082	0.00123638	0.0999702	1.82886	up	noncoding	long noncoding	Gold	NR_039985	FLJ22447	RefSeq	1386	chr14	+	62037257	62121431	TATGTTGAACAGCACTAATTTTTTCACTTGGAGCTAGCACATGTTTATGACTAGTACAAG	400221	intron sense-overlapping	ENST00000556347	RP11-47I22.4		+	61995845	62124682	727.552	391.992	9.49259	8.62164	668.938	783.251	730.466	443.957	392.773	339.244	9.37572	9.57785	9.52418	8.76893	8.63207	8.46392
ASHGV40030042	0.000107243	0.0719474	1.80451	up	noncoding	long noncoding	Gold	ENST00000429730	AC079767.4	GENCODE	492	chr2	+	208527098	208531748	TGATTTGGAGGCGTGTTCTCATTCAAAACCTTGCAAAATATAATTTCTTCTTGTCTGGGA		intergenic							139.122	73.5341	7.08901	6.2374	130.012	145.129	142.224	75.6222	78.3391	66.6411	7.05967	7.08104	7.12631	6.24233	6.32523	6.14464
