# Supplementary material for: LncRNA SPANXA2-OT1 Participates in the Occurrence and Development of EMT in Calcium Oxalate Crystal-Induced Kidney Injury by Adsorbing miR-204 and Up-Regulating Smad5
Source: Front Med (Lausanne). 2021 Sep 27;8:719980. doi: 10.3389/fmed.2021.719980 (PMC8502877; doi:10.3389/fmed.2021.719980)
Supplement: Supplementary file 3 [file Table_3.XLS]

## Sheet: Sheet1
#Column "GO.ID" stands for the ID of gene ontology term
#Column "Term" stands for the name of gene ontology term
#Column "Ontology" stands for the ontology of GOID belongs to
#Column "Count" stands for the number of DE genes associated with the listed GOID
#Column "Pop.Hits" stands for the number of background population genes associated with the listed GOID
#Column "List.Total" stands for the total number of DE genes
#Column "Pop.Total" stands for the total number of background population genes
#Column "Fold.Enrichment" stands for the Fold Enrichment value of the GOID, it equals (Count/Pop.Hits)/(List.Total/Pop.Total)
#Column "Pvalue" stands for the significance testing value of the GOID
#Column "FDR" stands for the false discovery rate of the GOID, using Benjamini & Hochberg (1995) method
#Column "Enrichment.Score" stands for the Enrichment Score value of the GOID, it equals (-log10(Pvalue))
#Column "Gene.Ratio" stands for the Gene Ratio value genes associated with the GOID, it equals (Count/List.Total)
#Column "GENES" stands for the DE genes associated with the GOID
GO.ID	Term	Ontology	Count	Pop.Hits	List.Total	Pop.Total	Fold.Enrichment	Pvalue	FDR	Enrichment.Score	Gene.Ratio	GENES
GO:0042127	regulation of cell proliferation	Biological process	14	1633	65	17381	2.29247	0.00246652	0.298603	2.60792	0.215385	CSF2//FN1//IL6//GPNMB//WT1//SNAI2//GPR183//NUPR1//C5AR1//CDKN1C//ZFPM2//SRPX//KCNH1//FXYD2
GO:0006929	substrate-dependent cell migration substrate-dependent	Biological process	2	27	65	17381	19.8074	0.0045508	0.36553	2.34191	0.0307692	SNAI2//FN1
GO:2000147	positive regulation of cell motility	Biological process	6	460	65	17381	3.48783	0.00735918	0.418082	2.13317	0.0923077	IL6//RARRES2//C5AR1//GPNMB//SNAI2//FN1
GO:0030334	regulation of cell migration	Biological process	8	764	65	17381	2.8	0.0074109	0.418082	2.13013	0.123077	IL6//RARRES2//C5AR1//GPNMB//SNAI2//FN1//GPR183//LAMA1
GO:0030198	extracellular matrix organization	Biological process	5	335	65	17381	3.99104	0.00829506	0.420801	2.08118	0.0769231	FN1//WT1//MYH11//LAMA1//CRISPLD2
GO:0007520	myoblast fusion	Biological process	2	40	65	17381	13.37	0.00980225	0.455907	2.00867	0.0307692	GDF15//KCNH1
GO:2000145	regulation of cell motility	Biological process	8	818	65	17381	2.61516	0.0109517	0.480555	1.96052	0.123077	IL6//RARRES2//C5AR1//LAMA1//GPNMB//SNAI2//FN1//GPR183
GO:0014706	striated muscle tissue development	Biological process	5	369	65	17381	3.62331	0.0122475	0.51423	1.91195	0.0769231	ZFPM2//NUPR1//ASB2//MYH11//WT1
GO:0042692	muscle cell differentiation	Biological process	5	403	65	17381	3.31762	0.0173239	0.558052	1.76135	0.0769231	KCNH1//MYH11//ASB2//WT1//GDF15
GO:0008283	cell proliferation	Biological process	14	2049	65	17381	1.82704	0.017674	0.558052	1.75266	0.215385	CSF2//FN1//IL6//GPNMB//WT1//SNAI2//C5AR1//GPR183//KCNH1//FXYD2//NUPR1//CDKN1C//ZFPM2//SRPX
GO:0030154	cell differentiation	Biological process	23	4037	65	17381	1.52346	0.0177778	0.558052	1.75012	0.353846	ZFPM2//WT1//GPNMB//SNAI2//PLEK//CLEC4E//GPR183//KCNH1//CSF2//IL6//KNDC1//CDKN1C//CNTN6//MYH11//KRT34//KRTAP2-3//FN1//NUPR1//ASB2//RARRES2//SPINK1//GDF15//SEZ6
GO:0051146	striated muscle cell differentiation	Biological process	4	270	65	17381	3.96148	0.0183957	0.558052	1.73528	0.0615385	KCNH1//MYH11//WT1//GDF15
GO:0050678	regulation of epithelial cell proliferation	Biological process	4	307	65	17381	3.48404	0.0278531	0.676098	1.55513	0.0615385	SNAI2//IL6//C5AR1//CDKN1C
GO:0009988	cell-cell recognition	Biological process	2	71	65	17381	7.53239	0.0290028	0.684034	1.53756	0.0307692	ZP2//CLEC4M
GO:0016477	cell migration	Biological process	10	1389	65	17381	1.92513	0.0326825	0.701739	1.48568	0.153846	GPR183//IL6//SNAI2//RARRES2//C5AR1//LAMA1//GPNMB//FN1//GPR32//PSG1
GO:0048145	regulation of fibroblast proliferation	Biological process	2	89	65	17381	6.00899	0.0437959	0.712517	1.35857	0.0307692	FN1//NUPR1
GO:0050673	epithelial cell proliferation	Biological process	4	361	65	17381	2.96288	0.0460838	0.712517	1.33645	0.0615385	SNAI2//IL6//C5AR1//CDKN1C
GO:0097191	extrinsic apoptotic signaling pathway	Biological process	3	218	65	17381	3.67982	0.0482125	0.715762	1.31684	0.0461538	CSF2//SNAI2//SRPX
