# Supplementary material for: LncRNA SPANXA2-OT1 Participates in the Occurrence and Development of EMT in Calcium Oxalate Crystal-Induced Kidney Injury by Adsorbing miR-204 and Up-Regulating Smad5
Source: Front Med (Lausanne). 2021 Sep 27;8:719980. doi: 10.3389/fmed.2021.719980 (PMC8502877; doi:10.3389/fmed.2021.719980)
Supplement: Supplementary file 5 [file Table_5.XLS]

## Sheet: Sheet1
#Column "PathwayID" stands for Pathway identifiers used in KEGG
#Column "Definition" stands for the definition of the PathwayID
#Column "OriginalWebSite"stands for The map's website,the nodes with red frame and red symbol are associated with the DE genes, green nodes have no significance
#Column "p-value"
"Fisher-Pvalue" stands for the enrichment p-value of the PathwayID used Fisher's exact test
#Column "SelectionCounts" stands for the Count of the DE genes' entities directly associated with the listed PathwayID
#Column "SelectionSize" stands for the total number of the DE genes' entities
#Column "Count" stands for the count of the chosen background population genes' entities associated with the listed PathwayID
#Column "Size" stands for the total number of chosen background population genes' entities
#Column "FDR" stands for the false discovery rate of the PathwayID
#Column "Enrichment_Score" stands for the Enrichment Score value of the PathwayID, it equals "-log10(Pvalue)"
#Column "GeneRatio" stands for the Gene Ratio value of the PathwayID, it equals "SelectionCounts/SelectionSize"
#Column "GENES" stands for the DE genes associated with the PathwayID
PathwayID	Definition	OriginalWebSite	Fisher-Pvalue	SelectionCounts	SelectionSize	Count	Size	FDR	Enrichment_Score	GeneRatio	Genes
hsa04142	Lysosome - Homo sapiens (human)	http://www.genome.jp/kegg-bin/show_pathway?hsa04142+54+427+50617+245972	0.00171543	4	31	123	7280	0.137234	2.76563	0.129032	ACP5//ASAH1//ATP6V0A4//ATP6V0D2
hsa04964	Proximal tubule bicarbonate reclamation - Homo sapiens (human)	http://www.genome.jp/kegg-bin/show_pathway?hsa04964+486+5105	0.0041995	2	31	23	7280	0.268768	2.3768	0.064516	FXYD2//PCK1
hsa04966	Collecting duct acid secretion - Homo sapiens (human)	http://www.genome.jp/kegg-bin/show_pathway?hsa04966+50617+245972	0.00576485	2	31	27	7280	0.302726	2.23921	0.064516	ATP6V0A4//ATP6V0D2
hsa01523	Antifolate resistance - Homo sapiens (human)	http://www.genome.jp/kegg-bin/show_pathway?hsa01523+2352+3569	0.00755686	2	31	31	7280	0.302726	2.12166	0.064516	FOLR3//IL6
hsa05202	Transcriptional misregulation in cancer - Homo sapiens (human)	http://www.genome.jp/kegg-bin/show_pathway?hsa05202+1437+3569+26471+7490	0.00756815	4	31	186	7280	0.302726	2.12101	0.129032	CSF2//IL6//NUPR1//WT1
hsa04068	FoxO signaling pathway - Homo sapiens (human)	http://www.genome.jp/kegg-bin/show_pathway?hsa04068+114907+3569+5105	0.0180863	3	31	132	7280	0.550846	1.74265	0.096774	FBXO32//IL6//PCK1
hsa04145	Phagosome - Homo sapiens (human)	http://www.genome.jp/kegg-bin/show_pathway?hsa04145+50617+245972+10332	0.0261644	3	31	152	7280	0.565685	1.58229	0.096774	ATP6V0A4//ATP6V0D2//CLEC4M
hsa00590	Arachidonic acid metabolism - Homo sapiens (human)	http://www.genome.jp/kegg-bin/show_pathway?hsa00590+123745+5730	0.0283233	2	31	62	7280	0.565685	1.54786	0.064516	PLA2G4E//PTGDS
hsa04721	Synaptic vesicle cycle - Homo sapiens (human)	http://www.genome.jp/kegg-bin/show_pathway?hsa04721+50617+245972	0.0291753	2	31	63	7280	0.565685	1.53499	0.064516	ATP6V0A4//ATP6V0D2
hsa00010	Glycolysis / Gluconeogenesis - Homo sapiens (human)	http://www.genome.jp/kegg-bin/show_pathway?hsa00010+220+5105	0.0335875	2	31	68	7280	0.565685	1.47382	0.064516	ALDH1A3//PCK1
hsa04664	Fc epsilon RI signaling pathway - Homo sapiens (human)	http://www.genome.jp/kegg-bin/show_pathway?hsa04664+1437+123745	0.0335875	2	31	68	7280	0.565685	1.47382	0.064516	CSF2//PLA2G4E
hsa05120	Epithelial cell signaling in Helicobacter pylori infection - Homo sapiens (human)	http://www.genome.jp/kegg-bin/show_pathway?hsa05120+50617+245972	0.0335875	2	31	68	7280	0.565685	1.47382	0.064516	ATP6V0A4//ATP6V0D2
hsa04512	ECM-receptor interaction - Homo sapiens (human)	http://www.genome.jp/kegg-bin/show_pathway?hsa04512+2335+284217	0.0472067	2	31	82	7280	0.755308	1.326	0.064516	FN1//LAMA1
