# Supplementary material for: LncRNA SPANXA2-OT1 Participates in the Occurrence and Development of EMT in Calcium Oxalate Crystal-Induced Kidney Injury by Adsorbing miR-204 and Up-Regulating Smad5
Source: Front Med (Lausanne). 2021 Sep 27;8:719980. doi: 10.3389/fmed.2021.719980 (PMC8502877; doi:10.3389/fmed.2021.719980)
Supplement: Supplementary file 12 [file Table_12.XLS]

## Sheet: Sheet1
Raw data of fig2A
Actin	NC	CAOX		Actin	NC	CAOX		Actin	NC	CAOX
	20.8381	19.7563			19.1275	19.5753			21.6078	19.7563
	20.5887	19.5454			19.2135	19.1467			20.6916	19.5454
	20.4725	19.5929			20.1327	19.9223			20.4761	19.5929
	20.6331	19.6315			19.4913	19.5481			20.9251	19.6315
ABCA9-AS1	24.8777	23.6207		ABCA9-AS1	23.8539	23.5816		ABCA9-AS1	24.3848	21.0726
	24.0477	20.6759			24.0414	23.0726			23.8449	21.5667
	23.8332	22.9111			23.3215	21.8829			23.1504	22.5875
	24.2528	22.4026			23.7389	22.8457			23.7934	21.7423
△Ct校准（ABCA9-AS1）	3.61976	3.61976		△Ct校准（ABCA9-AS1）	4.24764	4.24764		△Ct校准（ABCA9-AS1）	2.86823	2.86823
△Ct待测（ABCA9-AS1）	3.61976	2.77103		△Ct待测（ABCA9-AS1）	4.24764	3.29764		△Ct待测（ABCA9-AS1）	2.86823	2.11073
△△Ct（ABCA9-AS1）	0	-0.848736		△△Ct（ABCA9-AS1）	0	-0.950001		△△Ct（ABCA9-AS1）	0	-0.7575
2-△△Ct	1	1.80092		2-△△Ct	1	1.93187		2-△△Ct	1	1.69056
SPANXA2-OT1	28.0644	23.6207		SPANXA2-OT1	26.8538	24.7611		SPANXA2-OT1	27.8479	23.4611
	26.9414	23.6759			25.9817	23.6563			26.7817	23.0566
	27.9037	25.1674			27.504	24.7517			27.0235	23.79
	27.6365	24.1547			26.7798	24.3897			27.2177	23.4359
△Ct校准（ABCA9-AS1）	7.00344	7.00344		△Ct校准（SPANXA2-OT1）	7.28856	7.28856		△Ct校准（SPANXA2-OT1）	6.29253	6.29253
△Ct待测（ABCA9-AS1）	7.00344	4.52313		△Ct待测（SPANXA2-OT1）	7.28856	4.84162		△Ct待测（SPANXA2-OT1）	6.29253	3.80435
△△Ct（ABCA9-AS1）	0	-2.48031		△△Ct（SPANXA2-OT1）	0	-2.44694		△△Ct（SPANXA2-OT1）	0	-2.48818
2-△△Ct	1	5.58017		2-△△Ct	1	5.45258		2-△△Ct	1	5.61069
RP11-955H22.1	29.3521	27.0586		RP11-955H22.1	27.1521	26.7586		RP11-955H22.1	28.0648	25.7072
	28.9511	27.9884			26.851	26.6799			27.5611	25.4699
	28.089	26.9353			27.8019	26.7353			26.9034	25.3233
	28.7974	27.3274			27.2683	26.7246			27.5097	25.5001
△Ct校准（RP11-955H22.1）	8.16432	8.16432		△Ct校准（RP11-955H22.1）	7.77705	7.77705		△Ct校准（RP11-955H22.1）	6.58461	6.58461
△Ct待测（RP11-955H22.1）	8.16432	7.6959		△Ct待测（RP11-955H22.1）	7.77705	7.17654		△Ct待测（RP11-955H22.1）	6.58461	5.86859
△△Ct（RP11-955H22.1）	0	-0.468422		△△Ct（RP11-955H22.1）	0	-0.600507		△△Ct（RP11-955H22.1）	0	-0.716021
2-△△Ct	1	1.3836		2-△△Ct	1	1.51625		2-△△Ct	1	1.64265
RP11-748C4.1	27.4752	24.0922		RP11-748C4.1	26.4207	26.0543		RP11-748C4.1	28.0624	24.9543
	26.4511	25.2584			27.4311	25.8568			27.431	24.6066
	25.866	24.8524			25.9754	24.8436			26.5354	24.9936
	26.5974	24.7343			26.609	25.5849			27.343	24.8515
△Ct校准（RP11-748C4.1）	5.96436	5.96436		△Ct校准（RP11-748C4.1）	7.11776	7.11776		△Ct校准（RP11-748C4.1）	6.41782	6.41782
△Ct待测（RP11-748C4.1）	5.96436	5.10281		△Ct待测（RP11-748C4.1）	7.11776	6.0368		△Ct待测（RP11-748C4.1）	6.41782	5.21995
△△Ct（RP11-748C4.1）	0	-0.861554		△△Ct（RP11-748C4.1）	0	-1.08095		△△Ct（RP11-748C4.1）	0	-1.19787
2-△△Ct	1	1.81699		2-△△Ct	1	2.11544		2-△△Ct	1	2.294
Raw data of fig2B
Actin	NC (0ug/ml)	COM(100ug/ml)	COM (200ug/ml)	COM(300ug/ml)
	16.8	16.9	16.95	17.27
	16.79	16.85	16.95	17.35
	16.78	16.83	16.93	17.24
	16.79	16.86	16.9433	17.2867
SPANXA2-OT1(24h)	23.82	23.02	22.93	22.6
	23.83	23.01	22.81	22.59
	23.81	23.05	22.86	22.52
	23.82	23.0267	22.8667	22.57
△Ct校准（SPANXA2-OT1）	7.03	7.03	7.03	7.03
△Ct待测（SPANXA2-OT1）	7.03	6.16667	5.92333	5.28333
△△Ct（SPANXA2-OT1）	0	-0.863333	-1.10667	-1.74667
2-△△Ct	1	1.81924	2.15348	3.35582
Actin	NC (0ug/ml)	COM(100ug/ml)	COM (200ug/ml)	COM(300ug/ml)
	16.57	17.05	17.19	17.51
	16.56	17.04	17.18	17.38
	16.58	17.03	17.2	17.47
	16.57	17.04	17.19	17.4533
SPANXA2-OT1(48h)	23.59	22.98	21.65	22.03
	23.61	22.93	21.97	21.97
	23.74	22.96	21.81	22.01
	23.6467	22.9567	21.81	22.0033
△Ct校准（SPANXA2-OT1）	7.07667	7.06333	7.06333	7.06333
△Ct待测（SPANXA2-OT1）	7.07667	5.91667	4.62	4.55
△△Ct（SPANXA2-OT1）	0	-1.14667	-2.44333	-2.51333
2-△△Ct	1	2.21402	5.43897	5.70938
Actin	NC (0ug/ml)	COM(100ug/ml)	COM (200ug/ml)	COM(300ug/ml)
	16.59	17.21	17.35	17.28
	16.65	17.22	17.37	17.28
	16.62	17.21	17.33	17.27
	16.62	17.2133	17.35	17.2767
SPANXA2-OT1(72h)	23.38	22.65	22.26	21.73
	23.46	22.56	22.34	21.83
	23.29	22.48	22.25	21.95
	23.3767	22.5633	22.2833	21.8367
△Ct校准（SPANXA2-OT1）	6.75667	6.75667	6.75667	6.75667
△Ct待测（SPANXA2-OT1）	6.75667	5.35	4.93333	4.56
△△Ct（SPANXA2-OT1）	0	-1.40667	-1.82333	-2.19667
2-△△Ct	1	2.65124	3.53898	4.58419
Raw data of fig2C
Actin	NC	SPAN si1	SPAN si2	SPAN si3
	17.7699	16.526	16.5846	15.798
	17.2355	16.6668	16.5414	14.9468
	16.6015	15.9836	16.1468	15.5228
	17.2023	16.3921	16.4242	15.4225
SPANXA2-OT1	24.8574	23.9711	25.6538	23.0697
	24.1677	23.7596	25.7255	23.3783
	25.04	24.4893	25.2564	23.2511
	24.6884	24.0733	25.5452	23.233
△Ct校准（SPANXA2-OT1）	7.4861	7.4861	7.4861	7.4861
△Ct待测（SPANXA2-OT1）	7.4861	7.68116	9.12101	7.8105
△△Ct（SPANXA2-OT1）	0	0.195058	1.6349	0.324394
2-△△Ct	1	0.873538	0.321992	0.798634
Actin	NC	SPAN si1	SPAN si2	SPAN si3
	15.9856	15.9526	15.5678	16.0453
	15.2364	15.6669	15.8754	16.3229
	15.1466	15.8762	15.6468	15.9128
	15.4562	15.8319	15.6967	16.0937
SPANXA2-OT1	22.3218	22.9777	23.9538	23.7072
	22.2432	22.6596	24.1255	23.391
	22.3004	22.8893	24.1564	23.7511
	22.2885	22.8422	24.0786	23.6164
△Ct校准（SPANXA2-OT1）	6.83223	6.83223	6.83223	6.83223
△Ct待测（SPANXA2-OT1）	6.83223	7.01027	8.38193	7.52274
△△Ct（SPANXA2-OT1）	0	0.178039	1.5497	0.69051
2-△△Ct	1	0.883904	0.341582	0.619635
Actin	NC	SPAN si1	SPAN si2	SPAN si3
	16.1543	16.5758	16.1276	15.9928
	16.2679	16.9867	16.2135	16.1468
	16.6276	16.2276	16.7133	16.5228
	16.3499	16.5967	16.3515	16.2208
SPANXA2-OT1	23.8538	24.8611	25.8538	23.8698
	23.9817	24.0596	25.1259	23.7576
	23.504	24.0839	25.2504	23.8511
	23.7798	24.3349	25.41	23.8262
△Ct校准（SPANXA2-OT1）	7.42991	7.42991	7.42991	7.42991
△Ct待测（SPANXA2-OT1）	7.42991	7.73818	9.05858	7.60537
△△Ct（SPANXA2-OT1）	0	0.30827	1.62867	0.175463
2-△△Ct	1	0.807609	0.323386	0.885483
Raw data of fig3A(b)
	E-cadherin			Vimentin			α-SMA			GAPDH			Pan-ck
si NC	56	50	48	38.6	32	30	41.5	40	36	105.5	102	100	85.28	83.23	82.16
si NC+CAOX	16.2	12	11	82.8	78	74	115.6	106	93	116.1	114	108	50.76	51.6	54.2
SPAN si+CAOX	54.6	48	42	49	44	40	62.5	55	50	114.6	108	120	60.98	58.89	62.1
Raw data of fig4B
Actin	NC	CAOX
	15.5647	15.6558
	15.3335	15.6832
	15.1607	15.3596
	15.353	15.5662
Smad5	18.3219	17.1711
	18.6241	17.2596
	18.4401	17.3893
	18.462	17.2733
△Ct校准（Smad5）	3.10902	3.10902
△Ct待测（Smad5）	3.10902	1.7071
△△Ct（Smad5）	0	-1.40193
2-△△Ct	1	2.64254
Actin	NC	CAOX
	16.5548	16.7985
	16.2033	16.6218
	16.1466	16.3599
	16.3016	16.5934
Smad5	18.4322	16.7711
	18.1624	16.8556
	18.0401	17.9892
	18.2116	17.2053
△Ct校准（Smad5）	1.91002	1.90668
△Ct待测（Smad5）	1.91002	0.6119
△△Ct（Smad5）	0	-1.29478
2-△△Ct	1	2.4534
Actin	NC	CAOX
	17.6554	16.7185
	17.2425	16.5418
	17.1461	16.8599
	17.348	16.7067
Smad5	20.1844	17.5611
	19.9224	17.9649
	20.0401	17.9084
	20.049	17.8115
△Ct校准（Smad5）	2.701	2.701
△Ct待测（Smad5）	2.701	1.10473
△△Ct（Smad5）	0	-1.59627
2-△△Ct	1	3.0236
Raw data of fig5A(a)
U6	NC	miR-204 inhibitor
	18.2334	18.7431
	18.0256	18.2314
	18.1521	18.0502
	18.137	18.3416
miR-204	22.1244	23.5311
	22.505	23.7649
	22.0086	24.2084
	22.2127	23.8348
△Ct校准（miR-204）	4.07566	4.07566
△Ct待测（miR-204）	4.07566	5.49321
△△Ct（miR-204）	0	1.41756
2-△△Ct	1	0.374346
U6	NC	miR-204 inhibitor
	17.3248	17.9485
	17.2133	17.6218
	17.4663	17.3599
	17.3348	17.6434
miR-204	20.4322	22.7711
	21.1624	22.5556
	21.0401	22.2322
	20.8782	22.5196
△Ct校准（miR-204）	3.54347	3.54347
△Ct待测（miR-204）	3.54347	4.87623
△△Ct（miR-204）	0	1.33276
2-△△Ct	1	0.397007
U6	NC	miR-204 inhibitor
	17.2334	16.7185
	17.4256	16.5418
	17.1561	16.7599
	17.2717	16.6734
miR-204	21.1244	22.5611
	21.9004	22.7649
	21.5501	22.3084
	21.525	22.5448
△Ct校准（miR-204）	4.2533	4.2533
△Ct待测（miR-204）	4.2533	5.8714
△△Ct（miR-204）	0	1.6181
2-△△Ct	1	0.325764
Raw data of fig5A(c)
grouped	E-cadherin			Vimentin			Pan-ck			Smad5			α-SMAk			GAPDH
si NC	145.1	134	138	112.6	106	128	120.4	116	138	121.2	108	118	80.2	66	72	120	116	110
sI NC+CAOX	119	108	106	152.1	167	143	82	70	88	149.4	156	144	99.3	106	114	126.3	121	128
SPAN si+CAOX	132.8	128	120	95.9	90	80	106.5	114	120	102.1	98	92	70.2	56	66	124.1	132	126
SPAN si+CAOX+in	98.2	90	86	135	126	122	59.4	52	46	143.8	138	130	84.6	94	88	131.7	128	122
Raw data of fig6A(a)
Actin	NC	SPAN NC	SPAN	SPAN+CAOX
	19.8388	19.3726	20.172	20.0795
	19.9887	19.3233	20.0772	19.3606
	19.8625	19.7172	20.1556	19.73
	19.8967	19.471	20.135	19.7234
SPANXA2-OT1	24.8777	24.2995	21.8687	20.3076
	24.0477	24.0648	22.5217	20.3441
	23.8332	23.4419	21.9229	21.0326
	24.2528	23.9354	22.1044	20.5614
△Ct校准（SPANXA2-OT1）	4.35619	4.35619	4.35619	4.35619
△Ct待测（SPANXA2-OT1）	4.35619	4.46436	1.96947	0.83806
△△Ct（SPANXA2-OT1）	0	0.108172	-2.38671	-3.51813
2-△△Ct	1	0.927763	5.22964	11.4567
Actin	NC	SPAN NC	SPAN	SPAN+CAOX
	17.8604	17.3785	17.1755	17.7111
	17.911	17.3235	18.0716	17.6426
	17.8606	17.7172	17.8594	17.744
	17.8773	17.4731	17.7022	17.6992
SPANXA2-OT1	22.6538	22.1114	19.3268	18.3012
	22.0389	21.0623	19.5211	18.5313
	22.1232	22.0485	19.9222	18.832
	22.272	21.7407	19.5901	18.5549
△Ct校准（SPANXA2-OT1）	4.39465	4.39465	4.39465	4.39465
△Ct待测（SPANXA2-OT1）	4.39465	4.26763	1.88789	0.855628
△△Ct（SPANXA2-OT1）	0	-0.127018	-2.50676	-3.53902
2-△△Ct	1	1.09203	5.68341	11.6239
Actin	NC	SPAN NC	SPAN	SPAN+CAOX
	17.0607	17.4693	17.8713	17.7881
	17.1025	17.923	17.7235	17.8626
	17.1022	17.3691	17.4283	17.8765
	17.0885	17.5871	17.6744	17.8424
SPANXA2-OT1	21.9965	22.163	18.9268	18.7686
	21.5377	21.9756	19.5212	17.9987
	21.1232	22.0534	20.0322	18.8387
	21.5525	22.064	19.4934	18.5354
△Ct校准（SPANXA2-OT1）	4.46399	4.46399	4.46399	4.46399
△Ct待测（SPANXA2-OT1）	4.46399	4.47688	1.81901	0.692971
△△Ct（SPANXA2-OT1）	0	0.0128944	-2.64498	-3.77102
2-△△Ct	1	0.991102	6.25488	13.6518
Raw data of fig6A(b)
U6	NC	mimics
	18.2334	18.7114
	18.0256	18.1434
	18.1521	18.2232
	18.137	18.3594
miR-204	22.1244	20.5311
	22.505	20.3465
	22.0086	20.2198
	22.2127	20.3658
△Ct校准（miR-204）	4.07566	4.07566
△Ct待测（miR-204）	4.07566	2.00643
△△Ct（miR-204）	0	-2.06923
2-△△Ct	1	4.19662
U6	NC	mimics
	17.3532	17.2537
	17.8256	17.6261
	17.0742	17.2832
	17.4177	17.3877
miR-204	21.1218	18.7352
	20.9058	18.9687
	21.0851	19.2001
	21.0376	18.968
△Ct校准（miR-204）	3.61988	3.61988
△Ct待测（miR-204）	3.61988	1.58032
△△Ct（miR-204）	0	-2.03956
2-△△Ct	1	4.11122
U6	NC	mimics
	17.2335	17.7185
	17.4338	17.5418
	17.3261	16.9599
	17.3311	17.4067
miR-204	21.1322	18.5073
	21.4339	18.9655
	21.0056	18.9785
	21.1906	18.8171
△Ct校准（miR-204）	3.85944	3.85944
△Ct待测（miR-204）	3.85944	1.41035
△△Ct（miR-204）	0	-2.44909
2-△△Ct	1	5.46073
Raw data of fig6B(Pan-ck)
Actin	SPAN NC	SPAN NC+CAOX	SPAN+CAOX	SPAN+CAOX+mimics
	15.1678	15.5222	15.2568	16.1313
	15.2651	15.6416	16.0265	16.0441
	15.7476	15.4226	15.5573	16.7199
	15.3935	15.5288	15.6135	16.2985
Pan-ck	21.7854	21.3416	22.6297	22.6523
	21.4139	23.1821	22.8215	22.1295
	21.3503	23.1539	23.5108	22.6907
	21.5166	22.5592	22.9873	22.4908
△Ct校准（pan-ck）	6.12308	6.12308	6.12308	6.12308
△Ct待测（pan-ck）	6.12308	7.03047	7.37382	6.19235
△△Ct（pan-ck）	0	0.90739	1.25075	0.0692737
2-△△Ct	1	0.533149	0.420231	0.953118
Actin	SPAN NC	SPAN NC+CAOX	SPAN+CAOX	SPAN+CAOX+mimics
	16.1543	16.6221	16.2526	16.3732
	16.2643	16.1416	16.6461	16.1082
	16.2343	16.4224	16.5873	16.711
	16.2176	16.3954	16.4953	16.3975
Pan-ck	22.5411	22.8636	23.0592	22.1723
	21.4139	22.9211	23.5265	22.1595
	21.3503	21.9485	23.82	22.6864
	21.7685	22.5777	23.4686	22.3394
△Ct校准（pan-ck）	5.55081	5.55081	5.55081	5.55081
△Ct待测（pan-ck）	5.55081	6.18238	6.97324	5.94192
△△Ct（pan-ck）	0	0.631568	1.42243	0.391109
2-△△Ct	1	0.645474	0.373084	0.762543
Actin	SPAN NC	SPAN NC+CAOX	SPAN+CAOX	SPAN+CAOX+mimics
	15.9532	15.6312	15.2596	16.0413
	15.6133	15.5566	15.915	16.1511
	16.237	15.4156	15.4173	16.3247
	15.9345	15.5345	15.5307	16.1723
Pan-ck	21.4878	22.2863	21.6265	21.1726
	21.2139	22.3123	21.5125	21.5733
	21.3712	21.6848	21.9574	22.8965
	21.3576	22.0945	21.6988	21.8808
△Ct校准（pan-ck）	5.42309	5.42309	5.42309	5.42309
△Ct待测（pan-ck）	5.42309	6.56	6.16814	5.70848
△△Ct（pan-ck）	0	1.13691	0.745054	0.285386
2-△△Ct	1	0.454731	0.596645	0.820522
Raw data of fig6B(Smad5)
Actin	SPAN NC	SPAN NC+CAOX	SPAN+CAOX	SPAN+CAOX+mimics
	17.8678	16.5435	16.2522	17.1312
	17.1651	16.6415	16.4265	17.351
	16.9476	16.4223	16.5573	16.9072
	17.3268	16.5358	16.412	17.1298
Smad5	24.8776	22.1416	21.8105	23.6538
	24.8041	22.1822	21.5816	23.8295
	24.3215	22.6543	22.3179	23.7907
	24.6678	22.3261	21.9033	23.758
△Ct校准（smad5）	7.34096	7.34096	7.34096	7.34096
△Ct待测（smad5）	7.34096	5.7903	5.49134	6.62817
△△Ct（smad5）	0	-1.55066	-1.84962	-0.71279
2-△△Ct	1	2.9295	3.60405	1.63897
Actin	SPAN NC	SPAN NC+CAOX	SPAN+CAOX	SPAN+CAOX+mimics
	16.5468	16.5243	16.7722	16.9212
	16.1214	16.6665	16.8265	16.8514
	16.9342	16.4323	16.5735	16.3091
	16.5341	16.541	16.7241	16.6939
Smad5	23.8539	22.1416	21.8105	23.6886
	24.0414	22.9822	22.6702	23.95
	24.1215	22.6543	22.3418	23.7927
	24.0056	22.5927	22.2741	23.8104
△Ct校准（smad5）	7.47146	7.47146	7.47146	7.47146
△Ct待测（smad5）	7.47146	6.05172	5.55009	7.11651
△△Ct（smad5）	0	-1.41974	-1.92137	-0.354946
2-△△Ct	1	2.67536	3.78783	1.27894
Actin	SPAN NC	SPAN NC+CAOX	SPAN+CAOX	SPAN+CAOX+mimics
	17.2468	17.5255	17.7122	16.9212
	17.2213	17.6515	17.5264	16.4108
	17.4248	17.7123	17.5752	16.3041
	17.2976	17.6297	17.6046	16.5454
Smad5	24.2539	23.6416	22.6125	23.2265
	25.1414	23.1522	23.2701	23.3535
	24.9915	23.6543	23.1217	22.7686
	24.7956	23.4827	23.0015	23.1162
△Ct校准（smad5）	7.49798	7.49798	7.49798	7.49798
△Ct待测（smad5）	7.49798	5.85297	5.39684	6.57085
△△Ct（smad5）	0	-1.64501	-2.10114	-0.927125
2-△△Ct	1	3.1275	4.29048	1.90148
Raw data of fig6B(α-SMA)
Actin	SPAN NC	SPAN NC+CAOX	SPAN+CAOX	SPAN+CAOX+mimics
	17.8775	17.2454	17.8523	18.1368
	18.1355	17.4315	17.4265	18.3519
	18.8342	17.2042	17.5573	18.8072
	18.2824	17.2937	17.612	18.432
α-SMA	23.8539	20.5817	21.02	22.8862
	24.0414	21.3722	20.816	23.0495
	23.3215	20.6889	21.0179	23.7907
	23.7389	20.8809	20.9513	23.2421
△Ct校准（α-SMA）	5.4565	5.4565	5.4565	5.4565
△Ct待测（α-SMA）	5.4565	3.58721	3.33925	4.81016
△△Ct（α-SMA）	0	-1.86929	-2.11725	-0.646342
2-△△Ct	1	3.65354	4.33867	1.56519
Actin	SPAN NC	SPAN NC+CAOX	SPAN+CAOX	SPAN+CAOX+mimics
	15.5888	15.3525	15.8223	15.3624
	16.1355	15.6215	15.6495	16.1518
	16.0342	15.3212	15.7288	15.8091
	15.9195	15.4317	15.7335	15.7745
αSMA	20.2139	18.9817	18.4564	19.8862
	21.2214	18.9226	17.9655	20.0498
	21.1023	18.9589	18.9138	20.7907
	20.8459	18.9544	18.4452	20.2422
△Ct校准（αSMA）	4.92639	4.92639	4.92639	4.92639
△Ct待测（αSMA）	4.92639	3.52266	2.71167	4.46777
△△Ct（αSMA）	0	-1.40372	-2.21472	-0.458618
2-△△Ct	1	2.64583	4.64191	1.37423
Actin	SPAN NC	SPAN NC+CAOX	SPAN+CAOX	SPAN+CAOX+mimics
	15.3218	16.2424	16.1233	16.2424
	15.1983	16.6266	16.6876	16.5628
	16.0203	16.3276	16.7554	16.9102
	15.5134	16.3989	16.5221	16.5718
αSMA	20.8539	19.9317	19.9164	20.6123
	21.0414	20.3726	20.2633	20.9498
	21.321	20.4879	20.3376	21.9907
	21.0721	20.2641	20.1724	21.1842
△Ct校准（αSMA）	5.55866	5.55866	5.55866	5.55866
△Ct待测（αSMA）	5.55866	3.86521	3.6503	4.6124
△△Ct（αSMA）	0	-1.69345	-1.90836	-0.946262
2-△△Ct	1	3.2343	3.75383	1.92687
Raw data of fig6C(b)
grouped	Pan-ck			Smad5			α-SMAk			GAPDH
SPAN NC	78.2	86.3	88.1	112.6	106	103.4	31.2	27.8	36.3	140	146	148
SPAN NC+CAOX	66.4	63.4	62.1	152.1	158.3	168.3	62.1	69.1	68.1	146.3	151	158
SPAN+CAOX	55.3	52.7	58.2	146.2	146.2	154.2	54.3	44.7	49.2	144.1	162	156
SPAN+CAOX+mimics	78.2	80.2	74.3	38.2	44.5	64.1	28.7	32.3	35	151.7	158	152
Raw data of fig7
Double luciferase reporter gene assay
		Value			Average	Relative expression	Standard deviation
UTR NC+mimics NC+TK	Luc	954370	922680	1246900	5.76	1	0.06
	Rena	153730	173110	217140
	Luc/Rena	6	5	6
UTR NC+mimics+TK	Luc	1278100	1356100	995890	5.48	0.95	0.05
	Rena	220120	247510	193450
	Luc/Rena	6	5	5
H_SMAD5 WT+mimics NC+TK	Luc	1232200	1166400	1190500	5.4	0.94	0.04
	Rena	215280	216460	233340
	Luc/Rena	6	5	5
H_SMAD5 WT+mimics+TK	Luc	1839200	1803300	1899700	3.94	0.68	0.02
	Rena	462930	472890	472530
	Luc/Rena	4	4	4
H_SMAD5 MT+mimics NC+TK	Luc	2387200	2427000	2658000	5.69	0.99	0.03
	Rena	434770	427210	450480
	Luc/Rena	5	6	6
H_SMAD5 MT+mimics+TK	Luc	2768600	2521700	2376200	5.96	1.03	0.04
	Rena	442850	435360	407020
	Luc/Rena	6	6	6
UTR NC+mimics NC+TK	Luc	2534200	2436800	2667100	5.79	1	0.07
	Rena	437670	462460	423220
	Luc/Rena	6	5	6
UTR NC+mimics+TK	Luc	4740400	5239800	5412900	5.74	1	0.07
	Rena	908560	884920	890450
	Luc/Rena	5	6	6
H_SPANXA2-OT1 WT+mimics NC+TK	Luc	1531100	1655200	1596100	6.21	1.08	0.02
	Rena	253040	261810	255520
	Luc/Rena	6	6	6
H_SPANXA2-OT1 WT+mimics+TK	Luc	3685600	3617400	3653100	3.39	0.59	0.02
	Rena	1088300	1089800	1052000
	Luc/Rena	3	3	3
H_SPANXA2-OT1 MT+mimics NC+TK	Luc	1607100	1641500	1533900	6.19	1.08	0.06
	Rena	248360	257390	267490
	Luc/Rena	6	6	6
H_SPANXA2-OT1 MT+mimics+TK	Luc	1279800	1179900	1223300	6.12	1.06	0.02
	Rena	214390	188460	200000
	Luc/Rena	6	6	6
Raw data of fig8（cck-8)
time(hours)	si NC			si NC+CAOX			SPAN si+CAOX
0	0.98	0.97	0.99	0.991	0.992	0.982	0.99	0.993	0.994
12	2.07	2	2.06	0.516	0.667	0.617	0.892	0.863	0.864
24	2.322	2.4	2.34	1.052	1.02	1.11	1.9	1.876	1.962
48	2.6	2.607	2.67	1.258	1.274	1.31	2.22	2.234	2.42
